# Supplementary material for: Virological Outcomes of Second-line Protease Inhibitor–Based Treatment for Human Immunodeficiency Virus Type 1 in a High-Prevalence Rural South African Setting: A Competing-Risks Prospective Cohort Analysis
Source: Clin Infect Dis. 2017 Mar 13;64(8):1006–16. doi: 10.1093/cid/cix015 (PMC5439490; doi:10.1093/cid/cix015)
Supplement: Supplementary Data [file cix015_Supplementary_Data.zip]

Archive with 1 entries (1 files):
- 83842R1_CID_Supplementary_material.pdf
